# Supplementary material for: Risk factors for hepatitis C infection among adult patients in Kedah state, Malaysia: A case–control study
Source: PLoS One. 2019 Oct 29;14(10):e0224459. doi: 10.1371/journal.pone.0224459 (PMC6818779; doi:10.1371/journal.pone.0224459)
Supplement: S1 Dataset — (XLSX) [file pone.0224459.s002.xlsx]

## Sheet: Raw Data 2
Matched ID	Study group	Educational level	Marital status	Healthcare worker	Fishery&maritime worker	Unskilled worker	Unemployed	Blood transfusion before 1992	Needle-prick injury	Surgical procedures	Hemodialysis	HIV co-infection	Born to mother with HCV infection	Evacuation of retained product of conception (for Female ONLY)	Acupuncture	Piercing	Cupping	Male circumcision (for Male ONLY)	Home delivery (for Female ONLY)	Injection drug use	Intranasal drug use	Tattooing	Imprisonment	Cosmetic procedures	Spouse with HCV infection	Contact sport	More than one sexual partner	Men who have sex with men (for Male ONLY)	Commercial sex worker (for Female ONLY)
1	case	secondary	married/ever married	no	no	no	no	no	no	no	no	no	no	NA	no	no	no	yes	NA	no	no	no	no	no	no	no	no	no	NA
1	control	secondary	married/ever married	no	no	no	no	no	no	no	no	no	yes	NA	no	no	no	yes	NA	no	no	no	no	no	no	no	no	no	NA
2	case	secondary	married/ever married	no	no	no	no	yes	no	no	no	no	no	NA	yes	no	yes	no	NA	no	no	no	no	yes	no	yes	yes	no	NA
2	control	higher education	married/ever married	no	no	no	no	no	no	no	no	no	no	NA	no	no	no	no	NA	no	no	no	no	no	no	no	no	no	NA
3	case	secondary	married/ever married	no	no	no	yes	no	no	no	no	no	yes	no	no	yes	no	NA	yes	no	no	no	no	no	no	no	no	NA	no
3	control	primary/noformaledu	married/ever married	no	no	no	yes	no	no	no	no	no	no	no	no	no	no	NA	yes	no	no	no	no	no	no	no	no	NA	no
4	case	secondary	married/ever married	no	no	yes	no	no	yes	no	no	no	no	NA	no	yes	no	yes	NA	yes	no	no	yes	no	no	no	no	no	NA
4	control	secondary	single	no	no	no	no	no	no	no	no	no	no	NA	no	no	no	yes	NA	no	no	no	no	no	no	no	no	no	NA
5	case	secondary	married/ever married	no	no	no	no	yes	no	no	no	no	no	NA	no	no	no	no	NA	no	no	no	no	no	no	no	no	no	NA
5	control	higher education	married/ever married	no	no	no	no	no	no	no	no	no	no	NA	no	no	no	yes	NA	no	no	no	no	no	no	no	no	no	NA
6	case	secondary	married/ever married	no	no	no	no	no	no	no	no	no	no	NA	no	no	no	yes	NA	no	no	no	no	no	no	no	no	no	NA
6	control	secondary	married/ever married	no	no	no	no	no	no	no	no	no	no	NA	yes	no	no	yes	NA	no	no	no	no	no	no	no	no	no	NA
7	case	higher education	married/ever married	no	no	yes	no	no	no	no	no	no	no	NA	no	no	yes	no	NA	no	no	no	no	no	no	no	no	no	NA
7	control	higher education	married/ever married	no	no	no	no	no	no	no	no	no	no	NA	no	no	no	no	NA	no	no	no	no	no	no	no	no	no	NA
8	case	primary/noformaledu	married/ever married	no	no	no	no	no	no	no	no	no	no	NA	no	no	no	yes	NA	no	no	no	no	no	no	no	yes	no	NA
8	control	higher education	married/ever married	no	no	no	yes	yes	no	no	no	no	no	NA	no	no	no	yes	NA	no	no	no	no	no	no	no	no	no	NA
9	case	secondary	married/ever married	no	no	no	no	no	yes	no	no	no	no	NA	no	no	no	no	NA	yes	no	no	no	no	no	no	yes	no	NA
9	control	secondary	married/ever married	no	no	no	no	no	no	no	no	no	no	NA	no	no	no	yes	NA	no	no	no	no	no	no	no	no	no	NA
10	control	secondary	married/ever married	no	no	no	no	no	no	no	no	yes	no	NA	no	no	no	yes	NA	yes	no	no	no	no	no	no	yes	no	NA
10	case	secondary	single	no	no	no	no	no	no	no	no	no	no	NA	no	yes	no	no	NA	no	no	no	yes	no	no	no	yes	no	NA
11	case	secondary	single	no	no	no	yes	no	no	no	no	no	no	NA	no	yes	no	no	NA	no	no	no	no	no	no	no	no	no	NA
11	control	secondary	married/ever married	no	yes	no	no	no	no	no	no	no	no	NA	no	no	no	yes	NA	no	no	no	no	no	no	no	no	no	NA
12	case	primary/noformaledu	married/ever married	no	no	no	yes	no	no	no	no	no	no	no	no	yes	no	NA	yes	no	no	no	no	no	no	no	no	NA	no
12	control	primary/noformaledu	married/ever married	no	no	no	yes	yes	no	no	no	no	no	no	no	yes	no	NA	yes	no	no	no	no	no	no	no	no	NA	no
13	case	secondary	married/ever married	no	no	no	no	no	no	no	no	no	no	NA	no	no	yes	yes	NA	yes	no	no	no	no	no	no	yes	no	NA
13	control	secondary	married/ever married	no	no	no	no	no	no	no	no	no	no	NA	no	no	no	yes	NA	no	no	no	no	no	no	no	no	no	NA
14	case	secondary	married/ever married	no	no	yes	no	no	no	no	no	no	no	NA	no	no	no	yes	NA	yes	no	no	no	no	no	no	yes	no	NA
14	control	secondary	married/ever married	no	no	no	no	no	no	no	no	yes	no	NA	no	no	no	yes	NA	yes	no	no	no	no	no	no	no	no	NA
15	case	secondary	married/ever married	no	yes	no	no	no	no	no	no	no	no	NA	no	no	no	yes	NA	no	no	no	no	no	no	no	yes	no	NA
15	control	secondary	married/ever married	no	yes	no	no	no	no	no	no	no	no	NA	no	no	no	yes	NA	no	no	no	no	no	no	no	no	no	NA
16	case	secondary	single	no	no	yes	no	no	no	no	yes	no	no	NA	no	yes	yes	no	NA	yes	no	yes	yes	no	no	no	no	no	NA
16	control	secondary	single	no	no	no	no	no	no	no	no	no	no	NA	no	no	no	yes	NA	no	no	no	no	no	no	no	no	no	NA
17	case	secondary	married/ever married	no	no	no	no	no	no	no	no	no	no	NA	no	no	no	yes	NA	no	no	no	no	no	no	no	no	no	NA
17	control	secondary	married/ever married	no	no	no	no	no	no	no	no	no	no	NA	no	no	no	yes	NA	no	no	no	no	no	no	no	no	no	NA
18	case	primary/noformaledu	married/ever married	no	no	no	yes	yes	no	no	no	no	no	NA	no	no	no	yes	NA	no	no	no	no	no	no	no	no	no	NA
18	control	secondary	married/ever married	no	no	no	yes	no	no	no	no	no	no	NA	no	no	no	yes	NA	no	no	no	no	no	no	no	no	no	NA
19	case	secondary	married/ever married	no	no	no	no	no	no	no	no	no	no	NA	no	yes	yes	yes	NA	no	no	no	no	no	no	no	no	no	NA
19	control	higher education	married/ever married	no	no	no	no	no	no	no	no	no	no	NA	no	no	no	yes	NA	no	no	no	no	no	no	no	no	no	NA
20	case	secondary	married/ever married	no	no	no	yes	no	no	no	no	no	no	no	no	yes	no	NA	no	no	no	no	no	no	no	no	no	NA	no
20	control	secondary	married/ever married	no	no	no	no	no	no	no	no	no	no	no	yes	no	no	NA	no	no	no	no	no	no	no	no	no	NA	no
21	case	secondary	married/ever married	yes	no	no	no	no	no	no	no	no	no	NA	no	no	no	no	NA	no	no	no	yes	no	no	yes	yes	no	NA
21	control	secondary	married/ever married	no	no	no	no	no	no	no	no	no	no	NA	no	no	no	no	NA	no	no	no	no	no	no	no	no	no	NA
22	case	higher education	married/ever married	no	no	no	no	no	no	no	no	no	no	NA	no	no	no	yes	NA	no	no	no	no	no	no	no	no	no	NA
22	control	secondary	married/ever married	no	no	no	yes	no	no	no	no	no	no	NA	no	no	yes	no	NA	no	no	no	no	no	no	no	no	no	NA
23	case	secondary	married/ever married	no	no	no	no	no	no	no	no	no	no	NA	no	no	no	yes	NA	yes	no	no	no	no	no	no	no	no	NA
23	control	higher education	married/ever married	no	no	yes	no	no	no	no	no	no	no	NA	yes	no	yes	yes	NA	no	no	no	no	no	no	no	no	no	NA
24	case	secondary	single	no	no	no	yes	no	no	no	no	no	no	NA	no	no	no	yes	NA	yes	no	no	yes	no	no	no	no	no	NA
24	control	higher education	married/ever married	yes	no	no	no	no	yes	no	no	no	no	NA	no	no	no	no	NA	no	no	no	no	no	no	no	no	no	NA
25	case	secondary	single	no	no	no	no	no	no	no	no	no	no	NA	no	yes	no	yes	NA	yes	yes	yes	yes	no	no	no	no	no	NA
25	control	higher education	married/ever married	no	no	no	no	no	no	no	no	no	no	NA	no	no	yes	yes	NA	no	no	no	no	no	no	no	no	no	NA
26	case	secondary	married/ever married	no	no	no	no	yes	no	no	no	no	no	NA	no	no	no	no	NA	no	no	no	no	no	no	no	no	no	NA
26	control	higher education	married/ever married	no	no	no	yes	no	no	no	no	no	no	NA	no	no	no	yes	NA	no	no	no	no	no	no	no	no	no	NA
27	case	primary/noformaledu	married/ever married	no	no	no	yes	yes	no	yes	no	no	no	no	no	no	no	NA	no	no	no	no	no	no	no	no	no	NA	no
27	control	secondary	married/ever married	no	no	no	no	no	no	no	no	no	no	yes	no	yes	no	NA	no	no	no	no	no	no	no	no	no	NA	no
28	case	secondary	married/ever married	no	no	no	no	no	no	no	no	no	no	NA	no	no	no	no	NA	yes	no	yes	yes	no	no	no	yes	no	NA
28	control	primary/noformaledu	married/ever married	no	no	no	no	no	no	no	no	no	no	NA	no	no	no	no	NA	no	no	no	no	no	no	no	yes	no	NA
29	case	secondary	married/ever married	no	no	no	no	no	no	no	no	no	no	NA	no	no	no	no	NA	no	no	yes	no	no	no	no	no	no	NA
29	control	secondary	married/ever married	no	no	no	yes	yes	no	yes	no	no	no	NA	no	no	no	no	NA	no	no	no	no	no	no	no	no	no	NA
30	case	secondary	married/ever married	no	yes	no	no	no	no	no	yes	no	no	NA	no	no	no	yes	NA	no	no	no	no	no	no	yes	yes	no	NA
30	control	secondary	married/ever married	no	no	no	no	no	no	no	no	no	no	NA	no	no	no	yes	NA	no	no	no	no	no	no	no	no	no	NA
31	case	primary/noformaledu	married/ever married	no	no	yes	no	yes	no	no	no	no	no	NA	no	no	no	yes	NA	no	no	no	no	no	no	no	no	no	NA
31	control	secondary	married/ever married	no	no	no	no	no	no	yes	no	no	no	NA	no	no	no	yes	NA	no	no	no	no	no	no	yes	no	no	NA
32	case	secondary	married/ever married	no	no	no	yes	no	no	no	no	no	no	yes	no	no	no	NA	no	no	no	no	no	no	no	no	no	NA	no
32	control	higher education	married/ever married	yes	no	no	no	no	no	no	no	no	no	no	no	yes	no	NA	no	no	no	no	no	no	no	no	no	NA	no
33	case	secondary	single	no	no	yes	no	no	yes	no	no	no	no	NA	no	no	no	yes	NA	yes	no	no	no	no	no	no	no	no	NA
33	control	secondary	married/ever married	no	no	no	no	no	no	no	no	no	no	NA	no	no	no	yes	NA	no	no	no	no	no	no	yes	no	no	NA
34	case	secondary	married/ever married	no	no	no	no	yes	no	no	no	no	no	no	no	yes	no	NA	no	no	no	no	no	no	no	no	no	NA	no
34	control	higher education	married/ever married	no	no	no	no	no	no	no	no	no	no	no	no	yes	no	NA	no	no	no	no	no	no	no	no	no	NA	no
35	case	secondary	single	no	no	no	no	no	no	no	no	no	no	NA	no	no	no	no	NA	yes	no	yes	yes	no	no	no	yes	no	NA
35	control	secondary	married/ever married	no	no	no	yes	no	no	no	no	no	no	NA	no	no	no	no	NA	no	no	no	no	no	no	no	no	no	NA
36	case	secondary	single	no	no	yes	no	no	yes	no	no	no	no	NA	no	yes	no	no	NA	yes	no	no	yes	no	no	no	no	no	NA
36	control	secondary	married/ever married	no	no	no	no	no	no	no	no	no	no	NA	no	yes	no	no	NA	no	no	yes	no	no	no	no	yes	no	NA
37	case	secondary	married/ever married	no	yes	no	no	no	no	no	no	yes	no	NA	no	no	no	yes	NA	no	no	no	no	no	no	no	yes	no	NA
37	control	higher education	married/ever married	no	no	no	no	no	no	no	no	no	no	NA	no	no	no	no	NA	no	no	no	no	no	no	no	no	no	NA
38	case	secondary	single	no	no	no	no	yes	yes	no	no	no	no	NA	no	no	no	yes	NA	yes	no	no	yes	no	no	no	no	no	NA
38	control	secondary	married/ever married	no	no	no	yes	no	no	yes	no	no	no	NA	no	no	no	yes	NA	no	no	no	no	no	no	no	no	no	NA
39	case	higher education	married/ever married	no	no	no	no	no	no	no	no	no	no	NA	no	no	no	no	NA	no	no	no	no	no	no	no	no	no	NA
39	control	secondary	married/ever married	no	no	yes	no	no	no	no	no	no	no	NA	no	no	no	yes	NA	no	no	no	no	no	no	yes	no	no	NA
40	case	secondary	married/ever married	no	no	no	no	no	no	no	no	no	no	NA	no	no	no	no	NA	no	no	no	no	no	no	no	no	no	NA
40	control	secondary	married/ever married	no	no	no	no	no	no	no	no	no	no	NA	no	no	no	yes	NA	no	no	no	no	no	no	no	no	no	NA
41	case	secondary	single	no	no	no	yes	no	no	no	no	no	no	no	no	yes	no	NA	no	no	no	no	no	no	no	no	yes	NA	yes
41	control	higher education	married/ever married	no	no	no	no	no	no	no	yes	no	no	yes	no	no	no	NA	no	no	no	no	no	no	no	no	no	NA	no
42	case	secondary	married/ever married	no	no	no	yes	no	no	no	no	no	no	no	no	no	no	NA	no	no	no	no	no	no	no	no	no	NA	no
42	control	secondary	married/ever married	no	no	no	yes	no	no	no	no	no	no	no	no	yes	no	NA	no	no	no	no	no	no	no	no	no	NA	no
43	case	secondary	married/ever married	no	yes	no	no	no	no	no	no	no	no	NA	no	no	yes	yes	NA	no	no	no	no	no	no	no	no	no	NA
43	control	secondary	married/ever married	no	no	no	no	no	no	no	no	no	no	NA	no	no	yes	yes	NA	no	no	no	no	no	no	no	no	no	NA
44	case	primary/noformaledu	married/ever married	no	no	no	no	yes	no	yes	no	no	no	no	no	yes	no	NA	yes	no	no	no	no	no	no	no	no	NA	no
44	control	secondary	married/ever married	no	no	no	yes	yes	no	yes	no	no	no	yes	no	yes	no	NA	no	no	no	no	no	no	no	no	no	NA	no
45	case	secondary	single	no	no	no	no	no	no	no	no	no	no	NA	no	no	yes	yes	NA	no	no	no	no	no	no	no	yes	no	NA
45	control	higher education	single	no	no	no	yes	no	no	no	no	no	no	NA	no	no	no	yes	NA	no	no	no	no	no	no	no	no	no	NA
46	case	primary/noformaledu	single	no	no	yes	no	no	no	no	no	no	no	NA	no	yes	no	no	NA	yes	no	yes	yes	no	no	no	no	no	NA
46	control	secondary	married/ever married	no	no	no	no	no	no	no	no	no	no	NA	no	no	no	no	NA	no	no	no	no	no	no	no	no	no	NA
47	case	secondary	married/ever married	no	no	no	yes	yes	no	no	no	no	no	NA	no	yes	yes	no	NA	yes	yes	yes	no	no	no	no	no	no	NA
47	control	higher education	married/ever married	no	no	no	no	no	no	no	no	no	no	NA	no	no	no	no	NA	no	no	no	no	no	no	yes	no	no	NA
48	case	secondary	single	no	no	no	yes	no	yes	no	no	no	no	NA	no	no	no	yes	NA	yes	yes	no	yes	no	no	no	yes	no	NA
48	control	secondary	single	no	no	no	yes	no	no	yes	no	yes	no	NA	no	no	no	yes	NA	yes	no	no	no	no	no	no	yes	no	NA
49	case	secondary	married/ever married	no	no	no	yes	no	no	no	no	no	no	NA	no	yes	no	no	NA	yes	no	yes	yes	no	no	no	no	no	NA
49	control	secondary	married/ever married	no	no	no	no	no	no	no	no	no	no	NA	no	no	no	yes	NA	no	no	no	no	no	no	no	no	no	NA
50	case	secondary	married/ever married	no	no	yes	no	no	no	no	no	no	no	NA	no	no	no	no	NA	no	no	no	yes	no	no	no	no	no	NA
50	control	secondary	married/ever married	no	no	no	yes	no	no	no	no	no	no	NA	no	no	yes	yes	NA	no	no	no	no	no	no	no	no	no	NA
51	case	secondary	single	no	no	no	yes	no	no	no	no	no	no	NA	no	no	no	no	NA	yes	no	no	no	no	no	no	no	no	NA
51	control	higher education	married/ever married	no	no	no	no	no	no	no	no	no	no	NA	yes	no	yes	no	NA	no	no	no	no	no	no	no	no	no	NA
52	control	secondary	married/ever married	no	no	no	yes	no	no	no	no	no	no	NA	no	no	no	yes	NA	no	no	no	no	no	no	no	yes	no	NA
52	case	secondary	married/ever married	no	no	no	no	no	no	no	yes	no	no	NA	yes	no	no	yes	NA	no	no	no	no	no	no	no	no	no	NA
53	case	secondary	single	no	no	no	yes	no	yes	no	no	no	no	NA	no	no	no	no	NA	yes	no	no	yes	no	no	no	no	no	NA
53	control	secondary	married/ever married	no	no	no	no	no	no	no	no	no	no	NA	no	no	no	no	NA	no	no	no	no	no	no	yes	no	no	NA
54	case	secondary	married/ever married	no	no	no	yes	yes	no	yes	no	no	no	no	no	yes	no	NA	no	no	no	no	no	no	no	no	no	NA	no
54	control	primary/noformaledu	married/ever married	no	no	no	no	no	no	no	no	no	no	no	no	yes	no	NA	no	no	no	yes	no	no	no	no	no	NA	no
55	case	secondary	married/ever married	no	no	yes	no	no	no	no	no	no	no	no	no	no	no	NA	no	no	no	yes	yes	yes	no	no	no	NA	no
55	control	secondary	married/ever married	no	no	no	yes	no	no	yes	no	no	no	no	no	no	no	NA	no	no	no	no	no	yes	no	no	no	NA	no
56	case	primary/noformaledu	married/ever married	no	no	yes	no	yes	no	yes	no	no	no	NA	no	no	no	yes	NA	no	no	no	yes	no	no	no	no	no	NA
56	control	secondary	married/ever married	no	no	no	no	no	no	no	no	no	no	NA	no	no	no	yes	NA	no	no	no	no	no	no	no	no	no	NA
57	case	secondary	single	no	no	no	yes	no	no	no	no	no	no	NA	no	no	no	no	NA	no	no	no	no	no	no	no	no	no	NA
57	control	secondary	single	no	no	no	yes	no	no	no	no	no	no	NA	no	no	no	yes	NA	no	no	no	no	no	no	no	no	no	NA
58	case	secondary	married/ever married	no	no	no	no	no	no	no	no	no	no	NA	no	no	no	no	NA	yes	no	no	yes	no	no	no	no	no	NA
58	control	secondary	married/ever married	no	no	no	yes	no	no	yes	yes	no	no	NA	no	no	no	yes	NA	no	no	no	no	no	no	no	no	no	NA
59	control	secondary	single	no	no	no	yes	no	no	no	no	no	no	NA	no	no	no	no	NA	yes	yes	no	no	no	no	no	no	no	NA
59	case	secondary	single	no	no	yes	no	no	no	no	no	no	no	NA	no	no	no	no	NA	no	no	no	no	no	no	no	no	no	NA
60	case	secondary	married/ever married	no	no	yes	no	yes	no	no	no	no	no	NA	yes	no	no	no	NA	no	no	yes	no	no	no	no	yes	no	NA
60	control	secondary	married/ever married	no	no	no	no	no	no	no	no	no	no	NA	no	no	no	no	NA	no	no	no	no	no	no	no	no	no	NA
61	case	secondary	married/ever married	no	no	no	yes	no	no	yes	no	no	no	yes	no	yes	no	NA	yes	no	no	no	no	no	no	no	no	NA	no
61	control	primary/noformaledu	married/ever married	no	no	no	yes	no	no	no	no	no	no	no	no	no	yes	NA	no	no	no	no	no	no	no	no	no	NA	no
62	case	secondary	married/ever married	no	no	no	yes	no	no	no	no	no	no	no	no	yes	no	NA	yes	no	no	no	no	no	no	no	no	NA	no
62	control	primary/noformaledu	married/ever married	no	no	no	yes	no	no	yes	no	no	no	no	no	yes	no	NA	no	no	no	no	no	no	no	no	no	NA	no
63	case	secondary	married/ever married	no	no	yes	no	no	no	no	no	no	no	NA	no	no	no	no	NA	no	no	no	no	no	no	no	yes	no	NA
63	control	secondary	married/ever married	no	no	no	yes	no	no	no	no	no	no	NA	no	no	no	yes	NA	no	no	no	no	no	no	no	no	no	NA
64	case	primary/noformaledu	married/ever married	no	no	no	no	yes	no	no	no	no	no	no	no	yes	yes	NA	no	no	no	no	no	no	no	no	no	NA	no
64	control	primary/noformaledu	married/ever married	no	no	no	yes	no	no	no	no	no	no	no	no	yes	no	NA	no	no	no	no	no	no	no	no	no	NA	no
65	case	secondary	married/ever married	no	no	no	no	no	no	no	no	yes	no	NA	no	no	no	yes	NA	yes	no	no	no	no	no	no	no	no	NA
65	control	secondary	married/ever married	no	no	no	no	yes	no	no	no	no	no	NA	no	no	no	yes	NA	no	no	no	no	no	no	no	no	no	NA
66	case	secondary	married/ever married	no	no	no	yes	no	no	no	no	no	no	NA	no	no	no	yes	NA	yes	no	no	no	no	no	no	yes	no	NA
66	control	secondary	married/ever married	no	no	no	no	no	no	no	no	no	no	NA	no	no	no	no	NA	no	no	no	no	no	no	no	no	no	NA
67	case	secondary	married/ever married	no	no	no	no	no	no	no	no	no	no	NA	no	no	no	yes	NA	yes	no	no	no	no	no	no	no	no	NA
67	control	secondary	married/ever married	no	no	no	no	no	no	no	no	no	no	NA	no	no	no	yes	NA	no	no	no	no	no	no	no	no	no	NA
68	case	primary/noformaledu	married/ever married	no	no	no	no	no	no	no	no	no	no	NA	no	no	no	yes	NA	no	no	no	no	no	no	no	no	no	NA
68	control	secondary	married/ever married	no	no	no	no	no	no	no	no	no	no	NA	no	no	yes	no	NA	no	no	no	no	no	no	no	no	no	NA
69	case	higher education	married/ever married	no	yes	no	no	no	no	yes	no	no	no	yes	no	yes	no	NA	no	yes	yes	no	yes	no	no	no	no	NA	no
69	control	secondary	married/ever married	no	no	no	yes	no	no	no	no	no	no	no	no	no	no	NA	no	no	no	no	no	no	no	no	no	NA	no
70	case	secondary	married/ever married	no	no	yes	no	no	no	no	no	no	no	NA	no	no	no	yes	NA	no	no	no	no	no	no	no	no	no	NA
70	control	primary/noformaledu	married/ever married	no	no	no	no	no	no	no	no	no	no	NA	no	no	no	yes	NA	no	no	no	no	no	no	no	no	no	NA
71	control	secondary	married/ever married	no	yes	no	no	no	no	no	no	no	no	NA	no	no	no	no	NA	no	no	no	no	no	no	no	yes	no	NA
71	case	secondary	married/ever married	no	yes	no	no	yes	no	no	no	no	no	NA	no	no	yes	yes	NA	no	no	no	no	no	no	no	no	no	NA
72	case	secondary	married/ever married	no	no	yes	no	no	no	yes	no	no	no	NA	no	no	yes	yes	NA	yes	no	no	no	no	no	no	no	no	NA
72	control	secondary	married/ever married	no	no	no	no	no	no	no	no	no	no	NA	no	no	no	yes	NA	no	no	no	no	no	no	no	no	no	NA
73	case	higher education	married/ever married	no	no	no	no	no	no	no	no	no	no	NA	no	no	yes	no	NA	no	yes	no	yes	no	no	yes	yes	no	NA
73	control	secondary	single	no	no	yes	no	no	no	no	no	no	no	NA	no	no	no	yes	NA	no	no	no	no	no	no	no	no	no	NA
74	control	secondary	married/ever married	no	no	no	no	no	no	no	no	yes	no	NA	no	no	no	yes	NA	yes	no	no	no	no	no	no	yes	no	NA
74	case	secondary	married/ever married	no	no	no	yes	no	no	no	no	no	no	NA	no	no	no	yes	NA	no	no	no	no	no	no	no	yes	no	NA
75	case	secondary	single	no	no	no	yes	no	yes	no	no	yes	no	NA	no	no	no	yes	NA	yes	no	no	yes	no	no	no	no	no	NA
75	control	secondary	married/ever married	no	no	no	yes	no	no	no	no	no	no	NA	no	no	no	yes	NA	no	no	no	no	no	no	no	no	no	NA
76	case	secondary	single	no	no	no	no	no	no	no	no	no	no	NA	no	no	yes	yes	NA	yes	yes	no	yes	no	no	yes	no	no	NA
76	control	secondary	single	no	no	no	no	no	no	yes	no	no	no	NA	no	no	no	yes	NA	no	no	no	no	no	no	no	yes	no	NA
77	control	secondary	married/ever married	no	no	no	no	no	no	no	no	no	no	NA	no	no	no	no	NA	no	yes	no	no	no	no	no	no	no	NA
77	case	secondary	married/ever married	no	no	no	no	no	no	no	no	no	no	NA	no	no	no	yes	NA	no	no	no	no	no	no	no	no	no	NA
78	case	secondary	married/ever married	yes	no	no	no	no	yes	no	no	no	no	no	yes	no	no	NA	no	no	no	no	no	no	no	no	no	NA	no
78	control	secondary	married/ever married	no	no	no	yes	no	no	yes	no	no	no	no	no	yes	no	NA	no	no	no	no	no	no	no	no	no	NA	no
79	case	secondary	married/ever married	no	no	yes	no	no	yes	no	no	no	no	NA	no	no	no	no	NA	yes	yes	no	yes	no	no	no	yes	no	NA
79	control	secondary	single	no	no	no	no	no	no	no	no	no	no	NA	no	no	no	no	NA	no	no	no	no	no	no	no	yes	no	NA
80	case	secondary	married/ever married	no	no	no	no	no	no	yes	no	no	no	NA	no	no	no	yes	NA	no	no	no	no	no	no	no	no	no	NA
80	control	secondary	married/ever married	no	no	no	no	no	no	no	no	no	no	NA	no	no	yes	no	NA	no	no	no	no	no	no	no	no	no	NA
81	case	secondary	married/ever married	no	no	no	no	no	no	no	no	no	no	NA	no	no	no	yes	NA	no	no	no	no	no	no	no	no	no	NA
81	control	secondary	married/ever married	no	no	no	yes	no	no	no	no	no	no	NA	no	no	yes	no	NA	no	no	no	no	no	no	no	no	no	NA
82	control	secondary	married/ever married	no	no	no	no	no	no	no	no	yes	no	NA	no	yes	no	no	NA	no	no	yes	no	no	no	no	yes	no	NA
82	case	primary/noformaledu	single	no	no	no	yes	no	no	no	no	no	no	NA	no	no	no	no	NA	no	no	no	no	no	no	no	no	no	NA
83	case	secondary	married/ever married	no	no	no	yes	no	no	no	no	no	no	no	yes	yes	yes	NA	no	no	no	no	no	no	no	no	no	NA	no
83	control	higher education	married/ever married	no	no	no	no	no	no	no	no	no	no	no	yes	yes	no	NA	no	no	no	no	no	no	no	no	no	NA	no
84	case	secondary	married/ever married	no	no	no	yes	no	no	no	no	no	no	yes	no	yes	no	NA	no	no	no	yes	no	no	no	no	no	NA	no
84	control	secondary	single	no	no	no	yes	no	no	no	no	no	no	no	no	no	no	NA	no	no	no	no	no	no	no	no	no	NA	no
85	case	secondary	married/ever married	no	no	no	no	no	no	no	no	no	no	no	no	yes	no	NA	yes	no	no	no	no	no	no	no	no	NA	no
85	control	secondary	married/ever married	no	no	no	yes	no	no	no	no	no	no	yes	no	yes	no	NA	no	no	no	no	no	no	no	no	no	NA	no
86	case	secondary	married/ever married	no	yes	no	no	no	no	no	no	no	no	NA	yes	yes	yes	yes	NA	no	no	yes	no	no	no	yes	yes	no	NA
86	control	secondary	married/ever married	no	no	no	no	no	no	no	no	no	no	NA	no	no	no	yes	NA	no	no	no	no	no	no	no	no	no	NA
87	case	secondary	single	no	no	no	no	no	no	no	no	no	no	NA	no	no	no	no	NA	no	no	no	no	no	no	no	no	no	NA
87	control	higher education	single	no	no	no	no	no	no	no	no	no	no	NA	no	no	no	no	NA	no	no	no	no	no	no	no	no	no	NA
88	case	secondary	married/ever married	no	no	no	yes	yes	no	no	no	no	no	NA	no	no	no	yes	NA	no	no	no	no	no	no	no	no	no	NA
88	control	higher education	married/ever married	no	no	no	yes	no	no	no	no	no	no	NA	no	no	no	yes	NA	no	no	no	no	no	no	no	no	no	NA
89	case	secondary	married/ever married	no	no	yes	no	no	no	no	no	no	no	NA	no	no	no	no	NA	no	no	no	no	no	no	no	yes	no	NA
89	control	secondary	married/ever married	no	no	no	no	no	yes	no	no	no	no	NA	no	no	no	yes	NA	no	no	no	no	no	no	no	no	no	NA
90	case	secondary	married/ever married	no	no	no	no	no	yes	no	no	no	no	NA	no	no	no	yes	NA	yes	no	no	no	no	no	no	yes	no	NA
90	control	secondary	married/ever married	no	no	no	no	no	no	no	no	no	no	NA	no	no	yes	yes	NA	no	no	no	no	no	no	no	no	no	NA
91	case	secondary	married/ever married	no	no	no	yes	yes	no	no	no	no	no	no	no	no	no	NA	no	no	no	no	no	no	no	no	no	NA	no
91	control	secondary	married/ever married	no	no	no	yes	no	no	no	no	no	no	no	no	yes	no	NA	no	no	no	no	no	no	no	no	no	NA	no
92	control	secondary	married/ever married	no	no	no	no	no	no	no	no	no	no	NA	no	no	no	no	NA	no	no	no	no	no	no	no	yes	no	NA
92	case	secondary	married/ever married	no	no	no	no	no	no	no	no	no	no	NA	no	no	no	no	NA	no	no	yes	no	no	no	no	no	no	NA
93	case	secondary	married/ever married	yes	no	no	no	no	no	no	no	no	no	NA	no	yes	no	no	NA	no	no	no	no	no	no	no	yes	yes	NA
93	control	primary/noformaledu	single	no	no	yes	no	no	no	no	yes	no	no	NA	no	no	no	yes	NA	no	no	no	no	no	no	no	no	no	NA
94	case	secondary	married/ever married	no	no	yes	no	no	yes	no	no	no	no	NA	no	no	no	yes	NA	yes	no	no	no	no	no	no	no	no	NA
94	control	secondary	married/ever married	no	no	no	no	yes	no	no	no	no	no	NA	no	no	no	yes	NA	no	no	no	no	no	no	no	no	no	NA
95	case	higher education	married/ever married	no	no	no	no	no	no	no	no	no	no	NA	no	no	no	yes	NA	no	yes	no	no	no	no	yes	no	no	NA
95	control	higher education	single	no	no	no	no	no	no	no	no	no	no	NA	no	no	no	yes	NA	no	no	no	no	no	no	no	no	yes	NA
96	case	secondary	single	no	no	no	no	no	yes	no	no	yes	no	NA	no	no	no	no	NA	yes	no	yes	yes	no	no	no	yes	no	NA
96	control	secondary	married/ever married	no	no	no	no	no	no	yes	no	no	no	NA	no	no	no	no	NA	no	no	no	no	no	no	no	no	no	NA
97	case	secondary	single	no	no	no	yes	no	no	no	no	no	no	NA	no	no	no	no	NA	yes	no	no	no	no	no	no	no	no	NA
97	control	higher education	single	yes	no	no	no	no	no	no	no	no	no	NA	no	no	yes	yes	NA	no	no	no	no	no	no	no	no	no	NA
98	case	secondary	single	no	no	no	no	no	no	no	no	no	no	NA	no	no	no	no	NA	yes	no	no	no	no	no	no	yes	no	NA
98	control	secondary	single	no	no	no	no	no	no	no	no	no	no	NA	no	no	no	no	NA	no	no	no	no	no	no	yes	no	no	NA
99	case	secondary	single	no	no	no	no	no	no	no	no	no	no	NA	no	no	no	yes	NA	no	no	no	no	no	no	no	yes	no	NA
99	control	secondary	married/ever married	no	no	no	yes	no	no	no	no	no	no	NA	no	no	no	yes	NA	no	no	no	no	no	no	no	no	no	NA
100	case	primary/noformaledu	married/ever married	no	no	no	yes	yes	no	no	no	no	no	yes	no	no	no	NA	yes	no	no	no	no	no	no	no	no	NA	no
100	control	higher education	married/ever married	no	no	no	no	no	yes	no	no	no	no	yes	yes	no	yes	NA	no	no	no	no	no	no	no	no	no	NA	no
101	case	secondary	married/ever married	no	no	no	yes	no	no	no	yes	no	no	no	yes	no	no	NA	yes	no	no	no	no	no	no	no	no	NA	no
101	control	secondary	married/ever married	no	no	no	no	no	no	no	no	no	no	no	no	yes	no	NA	yes	no	no	no	no	no	no	no	no	NA	no
102	case	higher education	married/ever married	no	no	no	no	no	no	no	no	no	yes	no	no	no	no	NA	no	no	no	no	no	no	no	no	no	NA	no
102	control	higher education	married/ever married	yes	no	no	no	no	no	no	no	no	no	no	no	yes	no	NA	no	no	no	no	no	no	no	no	no	NA	no
103	case	primary/noformaledu	married/ever married	no	no	no	no	no	yes	no	no	no	no	NA	no	yes	yes	yes	NA	yes	yes	yes	yes	no	no	no	no	no	NA
103	control	higher education	married/ever married	no	no	no	no	yes	no	no	no	no	no	NA	no	no	no	no	NA	no	no	no	no	no	no	yes	no	no	NA
104	case	secondary	married/ever married	no	no	no	yes	no	no	no	no	no	no	NA	yes	no	no	no	NA	no	yes	no	no	no	no	no	no	no	NA
104	control	secondary	married/ever married	no	no	no	no	yes	no	no	no	no	no	NA	no	no	no	no	NA	no	no	no	no	no	no	no	no	no	NA
105	case	secondary	married/ever married	no	no	no	yes	no	no	no	no	no	no	no	no	no	no	NA	no	no	no	no	no	no	no	no	no	NA	no
105	control	secondary	married/ever married	no	no	no	yes	no	no	no	no	no	no	no	no	yes	yes	NA	no	no	no	no	no	no	no	no	no	NA	no
106	case	secondary	single	no	no	no	no	no	no	no	no	no	no	NA	no	no	no	yes	NA	yes	no	no	yes	no	no	no	no	no	NA
106	control	primary/noformaledu	married/ever married	no	no	no	no	no	no	no	no	no	no	NA	no	no	no	yes	NA	no	no	no	no	no	no	no	no	no	NA
107	case	secondary	married/ever married	no	no	no	yes	yes	no	yes	no	no	no	NA	no	no	no	yes	NA	no	no	no	no	no	no	no	no	no	NA
107	control	secondary	married/ever married	no	no	no	yes	no	no	no	no	no	no	NA	yes	no	yes	yes	NA	no	no	no	no	no	no	yes	no	no	NA
108	control	secondary	single	no	no	no	yes	no	no	no	no	yes	no	NA	no	no	no	no	NA	no	no	yes	no	no	no	no	yes	no	NA
108	case	secondary	married/ever married	no	no	no	no	no	no	no	no	no	no	NA	no	yes	no	no	NA	no	no	yes	no	no	no	no	no	no	NA
109	case	secondary	married/ever married	no	no	no	yes	yes	no	yes	no	no	no	no	no	yes	no	NA	yes	no	no	no	no	no	no	no	no	NA	no
109	control	primary/noformaledu	married/ever married	no	no	no	yes	no	no	no	no	no	no	no	no	no	no	NA	yes	no	no	no	no	no	no	no	no	NA	no
110	case	secondary	married/ever married	no	no	no	no	no	no	no	no	no	no	no	no	yes	no	NA	yes	no	no	no	no	no	no	no	no	NA	no
110	control	primary/noformaledu	married/ever married	no	no	no	yes	no	no	no	no	no	no	no	no	yes	no	NA	yes	no	no	no	no	no	no	no	no	NA	no
111	case	secondary	single	no	no	no	yes	no	no	no	no	no	no	NA	no	no	no	yes	NA	yes	no	no	no	no	no	no	no	no	NA
111	control	secondary	single	no	no	no	yes	no	no	no	no	no	no	NA	no	no	no	yes	NA	no	no	no	no	no	no	no	no	no	NA
112	case	secondary	married/ever married	no	no	yes	no	no	no	no	no	no	no	NA	no	no	no	yes	NA	no	no	no	no	no	no	no	no	no	NA
112	control	secondary	married/ever married	no	no	no	yes	no	no	no	no	no	no	NA	no	no	no	yes	NA	no	no	no	no	no	no	no	no	no	NA
113	case	secondary	married/ever married	no	no	no	no	no	no	no	no	no	no	NA	no	no	no	no	NA	no	no	no	no	no	no	no	no	no	NA
113	control	primary/noformaledu	married/ever married	no	no	no	no	no	no	no	no	no	no	NA	no	no	yes	yes	NA	no	no	no	no	no	no	no	no	no	NA
114	case	primary/noformaledu	married/ever married	no	no	no	yes	yes	no	no	no	no	no	no	no	no	no	NA	no	no	no	no	no	no	no	no	no	NA	no
114	control	primary/noformaledu	married/ever married	no	no	no	yes	no	no	yes	no	no	no	no	no	yes	no	NA	yes	no	no	no	no	no	no	no	no	NA	no
115	case	primary/noformaledu	married/ever married	no	no	no	no	no	no	no	no	no	no	NA	no	yes	no	yes	NA	yes	no	yes	yes	no	no	no	no	no	NA
115	control	secondary	married/ever married	no	no	no	no	no	no	no	no	yes	no	NA	no	no	yes	yes	NA	yes	no	no	no	no	no	no	no	no	NA
116	case	secondary	married/ever married	no	no	no	no	no	no	no	no	no	no	NA	no	no	no	no	NA	yes	no	yes	no	no	no	no	no	no	NA
116	control	secondary	married/ever married	no	no	no	no	no	no	yes	no	no	no	NA	yes	no	no	no	NA	no	no	no	no	no	no	no	yes	no	NA
117	case	secondary	married/ever married	no	no	no	no	no	no	no	no	no	no	NA	no	no	no	yes	NA	yes	no	no	no	no	no	no	yes	no	NA
117	control	secondary	married/ever married	no	no	no	yes	no	no	no	no	no	no	NA	no	no	no	yes	NA	no	yes	no	yes	no	no	no	no	no	NA
118	case	primary/noformaledu	married/ever married	no	no	no	yes	yes	no	no	no	no	no	no	no	no	no	NA	no	no	no	no	no	no	no	no	no	NA	no
118	control	higher education	married/ever married	no	no	no	no	no	no	yes	no	no	no	yes	no	yes	no	NA	no	no	no	no	no	no	no	no	no	NA	no
119	case	secondary	married/ever married	no	no	no	yes	no	no	no	no	no	no	no	no	no	no	NA	no	no	no	no	no	no	no	no	no	NA	no
119	control	secondary	married/ever married	no	no	no	no	no	no	no	no	no	no	no	yes	yes	no	NA	no	no	no	no	no	no	no	no	no	NA	no
120	case	higher education	single	no	no	no	no	no	no	no	no	no	no	NA	no	no	no	yes	NA	no	no	no	no	no	no	no	yes	no	NA
120	control	secondary	married/ever married	no	no	yes	no	no	no	no	no	no	no	NA	no	no	no	yes	NA	no	no	no	no	no	no	no	no	no	NA
121	case	secondary	married/ever married	no	no	no	yes	no	no	no	no	no	no	no	no	yes	no	NA	no	yes	no	no	no	no	no	no	yes	NA	yes
121	control	higher education	married/ever married	no	no	no	no	no	no	no	no	no	no	yes	no	no	no	NA	no	no	no	no	no	no	no	no	no	NA	no
122	case	secondary	married/ever married	no	no	no	yes	no	no	no	no	no	no	no	no	no	no	NA	no	no	no	no	no	no	no	no	no	NA	no
122	control	secondary	married/ever married	no	no	no	yes	no	no	no	no	no	no	no	no	yes	no	NA	no	no	no	no	no	no	yes	no	no	NA	no
123	case	secondary	single	no	no	no	no	yes	no	yes	no	no	no	NA	no	no	no	no	NA	no	no	no	no	no	no	no	no	no	NA
123	control	higher education	single	no	no	no	no	no	no	no	yes	no	no	NA	no	no	no	no	NA	no	no	no	no	no	no	no	no	no	NA
124	case	secondary	single	no	no	no	yes	no	no	no	no	no	no	NA	no	yes	no	no	NA	yes	no	no	yes	no	no	no	no	no	NA
124	control	secondary	single	no	no	no	yes	no	no	no	no	no	no	NA	no	no	no	yes	NA	no	no	no	no	no	no	no	no	no	NA
125	case	secondary	married/ever married	no	no	no	yes	no	no	no	no	no	no	NA	no	yes	no	yes	NA	yes	no	no	no	no	no	no	no	no	NA
125	control	secondary	married/ever married	no	yes	no	no	yes	no	no	no	no	no	NA	no	no	no	yes	NA	no	no	no	no	no	no	no	no	no	NA
126	case	secondary	married/ever married	no	no	no	no	no	no	no	no	no	no	NA	no	no	no	no	NA	no	no	no	no	no	no	no	yes	no	NA
126	control	secondary	married/ever married	no	no	no	yes	no	no	yes	no	no	no	NA	no	no	no	yes	NA	no	no	no	no	no	no	no	no	no	NA
127	case	secondary	married/ever married	no	no	no	no	no	no	no	no	yes	no	NA	no	no	no	no	NA	no	no	no	yes	no	no	no	no	no	NA
127	control	secondary	single	no	no	no	yes	no	no	no	no	yes	no	NA	no	no	no	yes	NA	no	no	no	no	no	no	no	no	yes	NA
128	control	secondary	single	no	no	yes	no	no	no	no	no	no	no	NA	no	no	no	no	NA	yes	yes	no	no	no	no	no	no	no	NA
128	case	secondary	single	no	no	yes	no	no	no	no	no	yes	no	NA	no	no	yes	yes	NA	yes	no	no	yes	no	no	no	no	no	NA
129	case	secondary	married/ever married	no	no	no	no	no	no	no	no	no	no	NA	no	no	no	no	NA	yes	no	no	yes	no	no	no	no	no	NA
129	control	secondary	single	no	no	yes	no	no	no	no	no	no	no	NA	no	no	no	no	NA	no	yes	no	yes	no	no	no	yes	no	NA
130	case	secondary	married/ever married	no	no	no	yes	yes	no	yes	no	no	no	NA	no	no	no	no	NA	no	no	no	no	no	no	no	no	no	NA
130	control	primary/noformaledu	married/ever married	no	no	no	no	no	no	no	no	no	no	NA	no	no	no	no	NA	no	no	no	no	no	no	no	no	no	NA
131	case	primary/noformaledu	married/ever married	no	yes	no	no	no	yes	no	no	no	no	NA	no	no	yes	yes	NA	yes	no	no	no	no	no	no	no	no	NA
131	control	secondary	married/ever married	no	no	no	yes	no	no	no	no	no	no	NA	no	no	no	yes	NA	no	no	no	no	no	no	no	no	no	NA
132	case	secondary	single	no	no	no	yes	yes	no	yes	yes	no	no	NA	no	no	no	no	NA	no	no	no	no	no	no	no	no	no	NA
132	control	secondary	married/ever married	no	no	no	no	no	no	no	no	no	no	NA	no	yes	no	no	NA	no	no	no	no	no	no	no	no	no	NA
133	case	secondary	married/ever married	no	no	yes	no	no	no	no	no	no	no	NA	no	yes	no	no	NA	no	no	yes	no	no	no	no	yes	no	NA
133	control	primary/noformaledu	single	no	no	yes	no	no	no	no	no	yes	no	NA	no	no	no	no	NA	no	no	no	no	no	no	no	yes	no	NA
134	case	secondary	married/ever married	no	no	no	no	no	no	no	no	no	no	NA	no	no	no	yes	NA	no	no	no	no	no	no	no	no	no	NA
134	control	secondary	married/ever married	no	no	no	yes	no	no	no	yes	no	no	NA	no	no	yes	yes	NA	no	no	no	no	no	no	no	no	no	NA
135	case	secondary	married/ever married	no	no	no	no	no	no	no	no	no	no	NA	no	no	no	no	NA	yes	no	no	no	no	no	no	yes	no	NA
135	control	secondary	single	no	no	no	no	no	no	no	no	yes	no	NA	yes	yes	no	no	NA	no	no	no	no	yes	no	no	yes	yes	NA
136	case	secondary	married/ever married	no	no	no	no	no	no	no	no	no	no	NA	no	no	no	yes	NA	no	yes	no	yes	no	no	no	no	no	NA
136	control	secondary	married/ever married	no	no	no	no	no	no	no	no	no	no	NA	no	no	no	no	NA	no	no	no	no	no	no	no	no	no	NA
137	case	secondary	single	no	yes	no	no	no	no	yes	no	no	no	NA	no	no	yes	yes	NA	yes	no	yes	yes	no	no	no	yes	no	NA
137	control	higher education	married/ever married	no	no	no	yes	no	no	no	no	no	no	NA	no	no	yes	yes	NA	no	no	no	no	no	no	no	no	no	NA
138	case	secondary	married/ever married	no	no	no	no	no	no	no	no	no	no	NA	yes	no	no	yes	NA	yes	no	no	yes	no	no	no	no	no	NA
138	control	higher education	married/ever married	no	no	no	yes	no	no	no	no	no	no	NA	no	no	yes	yes	NA	no	no	no	no	no	no	no	no	no	NA
139	case	primary/noformaledu	married/ever married	no	no	no	yes	yes	no	no	no	no	no	no	no	yes	no	NA	no	no	no	no	no	no	no	no	no	NA	no
139	control	primary/noformaledu	married/ever married	no	no	no	no	no	no	no	no	no	no	yes	no	no	no	NA	no	no	no	no	no	no	no	no	no	NA	no
140	case	secondary	married/ever married	no	no	no	yes	no	no	yes	no	no	no	no	no	no	no	NA	yes	no	no	no	no	no	no	no	no	NA	no
140	control	secondary	married/ever married	no	no	no	no	yes	no	no	no	no	no	yes	no	no	no	NA	no	no	no	no	no	no	no	no	no	NA	no
141	case	higher education	married/ever married	no	no	no	no	no	no	no	no	no	no	NA	no	no	yes	no	NA	yes	no	no	no	no	no	yes	yes	no	NA
141	control	secondary	single	no	no	yes	no	no	no	no	no	no	no	NA	no	no	no	yes	NA	no	no	no	no	no	no	no	no	no	NA
142	case	secondary	single	no	no	yes	no	no	no	no	no	no	no	NA	no	no	no	yes	NA	yes	yes	no	no	no	no	no	yes	no	NA
142	control	secondary	single	no	no	no	no	no	no	no	no	no	no	NA	no	no	no	no	NA	no	no	no	no	no	no	no	no	no	NA
143	case	secondary	married/ever married	no	no	no	no	no	no	no	no	no	no	NA	no	yes	no	no	NA	no	no	yes	no	no	no	no	yes	no	NA
143	control	secondary	married/ever married	no	no	no	no	no	no	no	no	yes	no	NA	no	no	no	no	NA	no	no	no	no	no	no	no	yes	no	NA
144	case	secondary	married/ever married	no	no	no	no	no	no	no	no	no	no	yes	no	no	no	NA	no	no	no	no	no	no	no	no	no	NA	no
144	control	higher education	married/ever married	no	no	no	no	no	no	no	no	no	no	no	no	no	no	NA	no	no	no	no	no	no	no	no	no	NA	no
145	case	secondary	married/ever married	no	no	no	yes	yes	no	yes	no	no	no	yes	no	yes	no	NA	no	no	no	no	no	no	no	no	no	NA	no
145	control	primary/noformaledu	married/ever married	no	no	no	yes	yes	no	yes	no	no	no	yes	yes	yes	no	NA	no	no	no	no	no	no	no	no	no	NA	no
146	case	higher education	married/ever married	no	no	no	no	no	no	no	no	no	no	no	no	yes	no	NA	yes	no	no	no	no	no	no	no	no	NA	no
146	control	secondary	married/ever married	yes	no	no	no	no	no	no	no	no	no	no	no	no	no	NA	no	no	no	no	no	no	no	no	no	NA	no
147	control	secondary	married/ever married	no	no	no	no	no	no	no	no	no	no	NA	no	no	no	yes	NA	yes	yes	no	no	no	no	no	yes	no	NA
147	case	secondary	single	no	no	no	yes	no	no	no	no	no	no	NA	no	no	no	yes	NA	yes	no	no	no	no	no	no	no	no	NA
148	case	secondary	married/ever married	no	no	no	no	no	no	no	no	no	no	NA	no	no	no	yes	NA	no	no	no	no	no	no	no	no	no	NA
148	control	primary/noformaledu	married/ever married	no	no	no	no	no	no	no	no	no	no	NA	no	no	no	yes	NA	no	no	no	no	no	no	no	no	no	NA
149	case	secondary	married/ever married	no	no	no	no	yes	no	no	no	no	no	NA	no	no	no	no	NA	no	no	no	no	no	no	no	yes	no	NA
149	control	secondary	married/ever married	no	no	no	yes	no	no	no	no	yes	no	NA	no	no	no	no	NA	no	no	no	no	no	no	yes	yes	no	NA
150	case	secondary	married/ever married	no	no	no	no	no	no	no	no	no	no	NA	no	no	no	no	NA	no	no	yes	no	no	no	no	no	no	NA
150	control	primary/noformaledu	married/ever married	no	no	no	no	no	no	no	no	no	no	NA	no	no	no	no	NA	no	no	no	no	no	no	no	no	no	NA
151	case	secondary	married/ever married	no	no	no	no	no	no	no	no	no	no	NA	no	no	no	yes	NA	yes	no	no	no	no	no	no	no	no	NA
151	control	secondary	married/ever married	no	no	no	no	no	no	no	no	no	no	NA	no	no	no	yes	NA	no	no	no	no	no	no	no	no	no	NA
152	case	primary/noformaledu	married/ever married	no	no	no	yes	yes	no	no	no	no	no	no	no	yes	no	NA	no	no	no	no	no	no	no	no	no	NA	no
152	control	secondary	married/ever married	no	no	no	yes	no	no	yes	no	no	no	yes	yes	yes	no	NA	no	no	no	no	no	no	no	no	no	NA	no
153	case	secondary	married/ever married	no	no	no	yes	no	no	no	no	no	no	no	no	yes	no	NA	no	no	no	no	no	no	no	no	no	NA	no
153	control	secondary	married/ever married	no	no	no	yes	no	no	no	no	no	no	no	no	yes	no	NA	no	no	no	no	no	no	yes	no	no	NA	no
154	case	higher education	married/ever married	no	no	no	no	yes	no	yes	no	no	no	no	no	yes	no	NA	no	no	no	no	no	no	no	no	no	NA	no
154	control	secondary	married/ever married	no	no	no	yes	no	no	no	no	no	no	no	no	yes	no	NA	no	no	no	no	no	no	no	no	no	NA	no
155	case	primary/noformaledu	married/ever married	no	yes	no	no	no	no	no	no	no	no	NA	no	no	yes	yes	NA	no	no	no	no	no	no	yes	no	no	NA
155	control	primary/noformaledu	married/ever married	no	no	no	no	no	no	no	no	no	no	NA	no	no	no	yes	NA	no	no	no	no	no	no	no	no	no	NA
156	case	primary/noformaledu	single	no	no	no	no	no	no	no	no	no	no	NA	no	yes	yes	yes	NA	yes	no	no	yes	no	no	no	yes	no	NA
156	control	secondary	married/ever married	no	no	no	no	no	no	yes	no	no	no	NA	no	no	no	yes	NA	no	no	no	no	no	no	no	no	no	NA
157	case	secondary	married/ever married	no	yes	no	no	no	yes	no	no	no	no	NA	no	no	yes	yes	NA	yes	no	no	no	no	no	no	no	no	NA
157	control	secondary	married/ever married	no	yes	no	no	no	no	no	no	no	no	NA	no	no	yes	yes	NA	no	no	no	no	no	no	no	no	no	NA
158	case	secondary	married/ever married	no	no	no	no	no	no	no	no	no	no	NA	no	no	no	no	NA	no	no	no	no	no	no	no	yes	no	NA
158	control	secondary	married/ever married	no	no	no	no	no	no	no	no	no	no	NA	no	no	no	no	NA	no	no	no	no	no	no	no	no	no	NA
159	case	secondary	married/ever married	no	no	no	yes	no	no	no	no	no	no	NA	no	no	no	yes	NA	no	no	no	no	no	no	yes	no	no	NA
159	control	secondary	married/ever married	no	no	no	yes	no	no	no	no	no	no	NA	no	no	no	yes	NA	no	no	no	no	no	no	no	no	no	NA
160	case	primary/noformaledu	married/ever married	no	no	no	yes	yes	no	no	no	no	no	yes	no	no	no	NA	no	no	no	no	no	no	no	no	no	NA	no
160	control	secondary	married/ever married	no	no	no	yes	no	no	no	no	no	no	no	yes	no	no	NA	yes	no	no	no	no	no	no	no	no	NA	no
161	case	secondary	married/ever married	no	no	no	yes	yes	no	no	no	no	no	yes	no	yes	no	NA	no	no	no	no	no	yes	yes	no	no	NA	no
161	control	higher education	married/ever married	no	no	no	yes	no	no	no	no	no	no	no	yes	no	no	NA	no	no	no	no	no	no	no	no	no	NA	no
162	case	primary/noformaledu	married/ever married	no	no	no	yes	yes	no	no	no	no	no	no	no	yes	no	NA	no	no	no	no	no	no	no	no	no	NA	no
162	control	higher education	married/ever married	no	no	no	yes	no	no	no	no	no	no	no	no	yes	no	NA	no	no	no	no	no	no	no	no	no	NA	no
163	case	secondary	married/ever married	no	no	no	no	no	no	no	no	no	no	no	no	yes	no	NA	no	no	no	no	no	no	no	no	no	NA	no
163	control	primary/noformaledu	married/ever married	no	no	no	yes	no	no	no	no	no	no	no	no	no	no	NA	yes	no	no	no	no	no	no	no	no	NA	no
164	case	primary/noformaledu	married/ever married	no	no	no	yes	yes	no	yes	no	no	no	NA	no	no	no	no	NA	no	no	yes	yes	no	no	no	no	no	NA
164	control	higher education	married/ever married	no	no	no	no	no	no	no	no	no	no	NA	no	no	no	no	NA	no	no	no	no	no	no	no	no	no	NA
165	case	secondary	married/ever married	no	no	no	no	yes	no	no	no	no	no	no	no	no	no	NA	no	no	no	no	no	no	no	no	no	NA	no
165	control	higher education	married/ever married	no	no	no	no	no	no	no	no	no	no	yes	no	no	no	NA	no	no	no	no	no	no	no	no	no	NA	no
166	case	primary/noformaledu	married/ever married	no	no	no	yes	yes	no	no	no	no	no	yes	no	yes	no	NA	yes	no	no	no	no	no	no	no	no	NA	no
166	control	secondary	married/ever married	no	no	no	yes	yes	yes	yes	no	no	no	yes	no	yes	no	NA	no	no	no	no	no	no	no	no	no	NA	no
167	case	higher education	married/ever married	no	no	no	no	no	no	no	no	no	no	yes	no	yes	no	NA	no	no	no	no	no	no	no	no	no	NA	no
167	control	higher education	married/ever married	yes	no	no	no	no	yes	no	no	no	no	no	yes	yes	no	NA	no	no	no	no	no	no	no	no	no	NA	no
168	case	secondary	married/ever married	no	no	no	no	no	no	no	no	no	no	NA	no	no	no	no	NA	no	no	no	no	no	no	no	yes	no	NA
168	control	secondary	married/ever married	no	no	no	no	no	no	no	no	no	no	NA	no	no	no	no	NA	no	no	no	no	no	no	yes	no	no	NA
169	case	secondary	married/ever married	no	no	no	yes	yes	no	yes	no	no	no	no	no	no	no	NA	no	no	no	no	no	yes	no	no	no	NA	no
169	control	secondary	married/ever married	no	no	no	yes	no	no	no	no	no	no	no	no	no	no	NA	no	no	no	no	no	yes	no	no	no	NA	no
170	case	secondary	single	no	yes	no	no	no	no	no	no	no	no	NA	no	no	no	no	NA	yes	no	yes	no	no	no	no	no	no	NA
170	control	primary/noformaledu	single	no	no	no	no	no	no	no	no	no	no	NA	no	no	no	yes	NA	no	no	no	no	no	no	no	no	no	NA
171	case	secondary	married/ever married	no	no	no	no	no	yes	no	no	no	no	NA	no	no	no	yes	NA	yes	no	yes	yes	no	no	no	no	no	NA
171	control	secondary	married/ever married	no	no	no	no	no	no	no	no	no	no	NA	no	no	yes	no	NA	no	no	no	no	no	no	no	no	no	NA
172	case	higher education	single	no	no	no	yes	no	no	no	no	no	no	NA	no	no	no	no	NA	no	no	no	no	no	no	no	no	no	NA
172	control	higher education	single	no	no	no	no	no	no	no	no	yes	no	NA	no	no	no	no	NA	no	no	no	no	yes	no	no	no	yes	NA
173	case	primary/noformaledu	married/ever married	no	no	no	no	no	no	no	no	no	yes	NA	no	no	no	yes	NA	no	no	no	no	no	no	no	no	no	NA
173	control	secondary	married/ever married	no	no	no	no	no	no	no	no	no	no	NA	no	no	no	no	NA	no	no	no	no	no	no	no	no	no	NA
174	control	higher education	married/ever married	no	no	no	no	no	no	no	no	yes	no	NA	no	no	no	no	NA	yes	no	no	no	no	no	no	yes	no	NA
174	case	secondary	married/ever married	no	no	no	no	no	no	no	no	no	no	NA	no	no	no	no	NA	no	no	no	no	no	no	no	yes	no	NA
175	control	secondary	married/ever married	no	no	no	no	yes	no	no	no	no	no	NA	no	no	no	no	NA	no	yes	no	no	no	no	no	no	no	NA
175	case	secondary	married/ever married	no	no	no	no	no	no	no	no	no	no	NA	no	no	no	yes	NA	no	no	no	no	no	no	no	no	no	NA
176	case	secondary	married/ever married	no	no	no	yes	no	no	no	no	no	no	yes	no	yes	no	NA	no	no	no	yes	no	yes	no	no	no	NA	no
176	control	primary/noformaledu	married/ever married	no	no	no	no	no	no	no	no	no	no	yes	no	yes	no	NA	no	no	no	no	no	yes	no	no	no	NA	no
177	control	secondary	single	no	no	no	yes	no	no	no	no	no	no	NA	no	yes	no	no	NA	yes	yes	no	yes	no	no	no	yes	no	NA
177	case	secondary	married/ever married	no	no	no	no	no	no	no	no	no	no	NA	no	no	no	yes	NA	yes	no	no	yes	no	no	no	no	no	NA
178	case	secondary	married/ever married	no	no	no	yes	no	no	no	no	no	no	NA	no	no	no	yes	NA	yes	no	no	no	no	no	no	no	no	NA
178	control	secondary	married/ever married	no	no	no	no	no	no	no	no	no	no	NA	no	no	no	yes	NA	no	no	no	no	no	no	no	no	no	NA
179	case	higher education	married/ever married	no	no	no	yes	yes	no	no	no	no	no	yes	no	yes	yes	NA	no	no	no	no	no	no	no	no	no	NA	no
179	control	primary/noformaledu	married/ever married	no	no	no	yes	yes	no	no	no	no	no	yes	no	yes	no	NA	no	no	no	no	no	no	no	no	no	NA	no
180	case	primary/noformaledu	married/ever married	no	no	no	yes	yes	no	no	no	no	no	NA	no	no	no	yes	NA	no	no	no	no	no	no	no	no	no	NA
180	control	secondary	married/ever married	no	no	no	yes	no	no	yes	no	no	no	NA	no	no	no	yes	NA	no	no	no	no	no	no	no	no	no	NA
181	case	secondary	married/ever married	no	no	no	yes	yes	no	no	no	no	no	yes	no	yes	no	NA	yes	no	no	no	no	no	no	no	no	NA	no
181	control	primary/noformaledu	married/ever married	no	no	no	yes	no	no	no	no	no	no	no	no	no	no	NA	yes	no	no	no	no	no	no	no	no	NA	no
182	case	secondary	married/ever married	no	no	no	no	no	no	no	no	no	no	NA	no	no	no	yes	NA	no	no	no	no	no	no	no	no	no	NA
182	control	secondary	married/ever married	no	no	no	no	no	no	no	no	no	no	NA	no	no	no	no	NA	no	no	no	no	no	no	no	no	no	NA
183	case	secondary	married/ever married	no	no	no	yes	no	no	no	yes	no	no	NA	no	no	no	yes	NA	no	no	no	no	no	no	no	no	no	NA
183	control	secondary	married/ever married	no	no	yes	no	no	no	no	no	no	no	NA	no	no	no	yes	NA	no	no	no	no	no	no	no	no	no	NA
184	case	secondary	married/ever married	no	no	no	yes	no	no	no	no	yes	no	NA	no	no	no	yes	NA	no	no	no	no	no	no	no	no	no	NA
184	control	higher education	married/ever married	no	no	no	no	no	no	no	no	no	no	NA	no	no	yes	yes	NA	no	no	no	no	no	no	no	no	no	NA
185	case	secondary	married/ever married	no	no	no	no	no	no	no	no	no	no	NA	no	no	no	yes	NA	no	no	no	no	no	no	no	no	no	NA
185	control	secondary	married/ever married	no	no	yes	no	no	no	no	no	no	no	NA	no	no	no	no	NA	no	no	no	no	no	no	no	no	no	NA
186	case	primary/noformaledu	single	no	no	yes	no	no	no	no	no	no	no	NA	no	no	no	yes	NA	yes	no	no	yes	no	no	no	no	no	NA
186	control	primary/noformaledu	married/ever married	no	no	no	yes	no	no	no	no	no	no	NA	no	no	no	yes	NA	no	no	no	no	no	no	no	no	no	NA
187	control	secondary	single	no	no	no	yes	no	no	no	no	no	no	NA	no	no	no	no	NA	yes	yes	no	no	no	no	no	no	no	NA
187	case	secondary	single	no	no	no	no	yes	no	yes	no	no	no	NA	no	no	no	yes	NA	no	no	no	no	no	no	no	no	no	NA
188	case	secondary	married/ever married	no	no	no	no	no	no	no	no	no	no	NA	no	no	no	yes	NA	no	no	no	no	no	no	no	yes	no	NA
188	control	secondary	married/ever married	no	no	no	yes	no	no	no	no	no	no	NA	no	no	no	yes	NA	no	no	no	no	no	no	yes	no	no	NA
189	case	secondary	married/ever married	no	no	yes	no	no	no	no	no	yes	no	NA	no	yes	no	yes	NA	yes	no	no	no	no	no	no	yes	no	NA
189	control	secondary	married/ever married	no	no	no	yes	no	no	no	no	no	no	NA	no	no	no	yes	NA	no	no	no	no	no	no	no	no	no	NA
190	case	secondary	single	no	no	yes	no	no	no	no	no	no	no	NA	no	no	no	no	NA	yes	no	no	yes	no	no	no	no	no	NA
190	control	higher education	single	no	no	no	yes	no	no	no	no	no	no	NA	no	no	no	no	NA	no	no	no	no	no	no	no	no	no	NA
191	case	secondary	married/ever married	no	no	yes	no	no	no	no	no	no	no	NA	no	no	no	yes	NA	yes	no	no	no	no	no	no	no	no	NA
191	control	secondary	married/ever married	no	no	no	no	no	no	no	yes	no	no	NA	no	no	no	yes	NA	no	no	no	no	no	no	no	no	no	NA
192	case	secondary	married/ever married	no	no	no	no	no	no	no	no	no	no	no	no	yes	no	NA	no	no	no	no	no	no	no	no	no	NA	no
192	control	higher education	married/ever married	yes	no	no	no	no	no	no	no	no	no	no	no	yes	no	NA	no	no	no	no	no	yes	no	no	no	NA	no
193	case	secondary	married/ever married	yes	no	no	no	no	no	no	no	no	no	NA	no	no	no	yes	NA	no	no	no	no	yes	no	no	yes	no	NA
193	control	secondary	married/ever married	no	no	no	no	no	yes	no	no	no	no	NA	no	no	no	no	NA	no	no	no	no	no	no	no	no	no	NA
194	case	higher education	married/ever married	no	no	no	no	no	no	yes	no	no	no	no	no	no	no	NA	no	no	no	no	no	yes	yes	no	no	NA	no
194	control	secondary	single	no	no	no	no	no	no	no	no	no	no	no	no	yes	no	NA	no	no	no	no	no	yes	no	no	no	NA	no
195	case	higher education	married/ever married	no	no	no	no	no	no	no	no	no	no	NA	no	yes	no	yes	NA	no	no	no	no	no	no	no	yes	no	NA
195	control	secondary	married/ever married	no	no	no	no	no	no	no	no	no	no	NA	yes	no	no	yes	NA	no	no	no	no	no	no	no	no	no	NA
196	case	secondary	married/ever married	no	no	no	yes	no	no	no	yes	no	no	no	no	yes	no	NA	no	no	no	no	no	no	no	no	no	NA	no
196	control	secondary	married/ever married	no	no	no	yes	no	no	no	no	no	no	no	no	no	no	NA	no	no	no	no	no	no	no	no	no	NA	no
197	case	secondary	married/ever married	yes	no	no	no	yes	yes	yes	no	no	no	no	no	yes	no	NA	yes	no	no	no	no	no	no	no	no	NA	no
197	control	secondary	married/ever married	no	no	no	no	no	no	no	no	no	no	no	no	no	no	NA	no	no	no	no	no	no	no	no	no	NA	no
198	case	higher education	married/ever married	no	no	no	no	yes	no	no	no	no	no	NA	no	no	no	yes	NA	no	no	no	no	no	no	no	no	no	NA
198	control	primary/noformaledu	married/ever married	no	no	no	yes	no	no	no	no	no	no	NA	no	no	no	yes	NA	no	no	no	no	no	no	no	no	no	NA
199	case	secondary	married/ever married	no	no	no	no	no	no	no	no	no	no	NA	no	no	no	yes	NA	yes	no	no	no	no	no	no	no	no	NA
199	control	secondary	married/ever married	no	no	no	no	no	no	no	no	no	no	NA	no	no	no	yes	NA	no	no	no	no	no	no	no	no	no	NA
200	case	secondary	married/ever married	no	no	no	no	yes	no	yes	no	no	no	NA	no	no	no	no	NA	no	no	no	no	no	no	no	no	no	NA
200	control	higher education	married/ever married	no	no	no	no	no	no	no	no	no	no	NA	no	no	no	no	NA	no	no	no	no	no	no	no	no	no	NA
201	case	secondary	single	no	no	no	no	no	no	no	no	no	no	NA	no	no	no	yes	NA	yes	no	no	no	no	no	no	yes	no	NA
201	control	secondary	married/ever married	no	no	no	no	no	no	no	no	no	no	NA	no	no	no	yes	NA	no	no	no	no	no	no	no	no	no	NA
202	case	primary/noformaledu	married/ever married	no	no	yes	no	no	no	no	no	no	no	NA	no	no	no	yes	NA	yes	no	no	no	no	no	no	no	no	NA
202	control	secondary	married/ever married	no	no	no	no	no	no	no	no	no	no	NA	no	no	yes	yes	NA	no	no	no	no	no	no	no	no	no	NA
203	case	secondary	married/ever married	no	no	no	yes	no	no	no	no	no	no	NA	no	no	no	yes	NA	no	no	no	no	no	no	no	no	no	NA
203	control	secondary	married/ever married	no	no	no	no	no	no	no	no	no	no	NA	no	no	no	yes	NA	no	no	no	no	no	no	no	no	no	NA
204	case	secondary	single	no	no	no	no	yes	no	yes	no	no	no	NA	no	no	no	yes	NA	no	no	yes	no	no	no	no	no	no	NA
204	control	secondary	married/ever married	no	no	no	yes	no	no	no	no	no	no	NA	no	no	no	yes	NA	no	no	no	no	no	yes	no	no	no	NA
205	case	secondary	married/ever married	no	no	no	no	no	no	no	no	no	no	NA	no	yes	no	no	NA	no	no	yes	no	no	no	no	no	no	NA
205	control	secondary	married/ever married	no	yes	no	no	no	no	no	no	no	no	NA	no	yes	no	no	NA	no	no	yes	no	no	no	no	no	no	NA
206	case	primary/noformaledu	married/ever married	no	no	no	yes	yes	no	no	no	no	no	no	no	no	no	NA	yes	no	no	no	no	no	no	no	no	NA	no
206	control	secondary	married/ever married	no	no	no	yes	no	no	yes	no	no	no	no	yes	no	no	NA	no	no	no	no	no	no	no	no	no	NA	no
207	case	secondary	married/ever married	no	no	no	no	no	no	no	no	no	no	NA	no	no	no	yes	NA	no	no	no	no	no	no	no	no	no	NA
207	control	higher education	single	no	no	no	yes	no	no	no	no	no	no	NA	no	no	no	yes	NA	no	no	no	no	no	no	no	no	no	NA
208	case	primary/noformaledu	married/ever married	no	no	no	yes	no	no	no	no	no	no	no	no	yes	no	NA	no	no	no	yes	no	no	no	no	no	NA	no
208	control	secondary	married/ever married	no	no	no	yes	yes	no	yes	no	no	no	yes	no	yes	no	NA	no	no	no	no	no	no	yes	no	no	NA	no
209	case	secondary	married/ever married	no	no	no	yes	no	no	no	no	no	no	yes	no	yes	no	NA	no	no	no	no	no	no	no	no	yes	NA	yes
209	control	higher education	married/ever married	no	no	no	no	no	no	no	no	yes	no	yes	no	yes	no	NA	no	no	no	no	no	no	no	no	no	NA	no
210	case	secondary	married/ever married	no	no	no	no	no	no	no	no	no	no	NA	no	no	no	yes	NA	no	no	no	no	no	no	no	no	no	NA
210	control	higher education	single	no	no	no	no	no	no	no	no	no	no	NA	no	no	no	no	NA	no	no	no	no	no	no	no	no	no	NA
211	case	secondary	married/ever married	no	no	no	no	no	no	no	no	no	no	NA	no	no	no	yes	NA	yes	no	no	no	no	no	no	no	no	NA
211	control	secondary	married/ever married	no	no	no	no	no	no	no	no	no	no	NA	no	no	no	no	NA	no	no	no	no	no	no	yes	no	no	NA
212	case	primary/noformaledu	single	no	yes	no	no	no	no	no	no	no	no	NA	no	no	no	no	NA	yes	yes	no	yes	no	no	no	yes	no	NA
212	control	higher education	married/ever married	no	no	no	no	no	no	no	no	no	no	NA	yes	no	no	no	NA	no	no	no	no	no	no	no	no	no	NA
213	case	secondary	married/ever married	no	no	no	no	no	no	no	no	no	no	NA	no	no	no	no	NA	yes	no	yes	yes	no	no	no	yes	no	NA
213	control	secondary	married/ever married	no	no	no	no	no	no	no	no	no	no	NA	no	no	no	no	NA	no	no	no	no	no	no	no	no	no	NA
214	case	secondary	married/ever married	no	no	no	no	no	no	no	no	no	no	NA	no	no	no	yes	NA	yes	yes	no	no	no	no	no	no	no	NA
214	control	secondary	married/ever married	no	no	no	no	no	no	no	yes	no	no	NA	no	no	no	yes	NA	no	no	no	no	no	no	no	no	no	NA
215	case	primary/noformaledu	married/ever married	no	no	no	yes	no	no	no	no	no	no	no	no	yes	no	NA	no	no	no	no	no	yes	no	no	no	NA	no
215	control	primary/noformaledu	married/ever married	no	no	no	no	no	no	no	no	no	no	no	no	yes	no	NA	no	no	no	no	no	no	no	no	no	NA	no
216	control	secondary	married/ever married	no	yes	no	no	no	no	no	no	no	no	NA	no	no	no	no	NA	no	yes	no	no	no	no	no	no	no	NA
216	case	secondary	married/ever married	no	no	no	no	no	no	no	no	no	no	NA	no	no	yes	yes	NA	no	no	no	no	no	no	yes	yes	no	NA
217	case	secondary	married/ever married	no	no	no	yes	no	no	no	no	no	no	yes	no	yes	no	NA	no	no	yes	no	no	no	no	no	no	NA	no
217	control	higher education	married/ever married	yes	no	no	no	no	no	no	no	no	no	no	no	yes	no	NA	no	no	no	no	no	no	no	no	no	NA	no
218	case	secondary	single	no	no	no	yes	no	no	no	no	no	no	NA	no	no	no	yes	NA	yes	no	no	no	no	no	no	no	no	NA
218	control	higher education	single	no	no	no	no	no	no	no	no	yes	no	NA	no	no	no	no	NA	yes	no	no	no	no	no	no	no	no	NA
219	case	secondary	married/ever married	no	no	no	yes	no	no	no	no	no	no	NA	no	no	no	yes	NA	yes	no	no	no	no	no	no	no	no	NA
219	control	secondary	single	no	no	no	no	no	no	yes	no	no	no	NA	no	yes	no	yes	NA	no	no	no	no	yes	no	no	no	yes	NA
220	case	secondary	married/ever married	no	no	yes	no	no	no	no	no	no	no	NA	no	no	no	no	NA	yes	yes	no	no	no	no	no	no	no	NA
220	control	secondary	married/ever married	no	no	no	no	no	no	no	no	no	no	NA	no	no	no	yes	NA	no	no	no	no	no	no	no	no	no	NA
221	case	secondary	married/ever married	no	no	no	no	no	no	no	no	yes	no	NA	no	no	yes	no	NA	yes	no	no	yes	no	no	no	no	no	NA
221	control	secondary	married/ever married	no	no	yes	no	no	no	no	no	no	no	NA	no	no	no	yes	NA	no	no	no	no	no	no	no	yes	no	NA
222	case	secondary	married/ever married	no	no	no	yes	yes	no	no	no	no	no	yes	no	yes	no	NA	no	no	no	no	no	no	no	no	no	NA	no
222	control	secondary	married/ever married	no	no	no	yes	no	no	no	no	no	no	no	no	yes	no	NA	no	no	no	no	no	no	no	no	no	NA	no
223	case	secondary	married/ever married	no	no	no	yes	no	no	no	no	yes	no	NA	no	no	no	yes	NA	yes	no	no	no	no	no	no	no	no	NA
223	control	primary/noformaledu	married/ever married	no	yes	no	no	no	no	no	no	no	no	NA	no	no	no	yes	NA	no	no	no	no	no	no	no	no	no	NA
224	case	secondary	married/ever married	no	no	no	no	no	no	no	no	no	no	NA	yes	no	no	no	NA	yes	no	no	no	no	no	no	no	no	NA
224	control	primary/noformaledu	married/ever married	no	no	no	no	no	no	no	no	no	no	NA	no	no	no	no	NA	no	no	no	no	no	no	no	yes	no	NA
225	case	secondary	married/ever married	no	no	no	no	no	no	no	no	no	no	NA	no	no	no	no	NA	no	no	no	no	no	no	no	yes	no	NA
225	control	secondary	single	no	no	no	no	no	no	no	no	no	no	NA	no	no	no	no	NA	no	no	no	no	no	no	no	no	no	NA
226	case	higher education	married/ever married	no	no	no	no	no	no	no	yes	no	no	NA	no	no	no	yes	NA	no	no	no	no	no	no	no	no	no	NA
226	control	secondary	married/ever married	no	no	no	no	no	no	no	no	no	no	NA	no	no	no	yes	NA	no	no	no	no	no	no	no	no	no	NA
227	case	higher education	married/ever married	no	no	no	no	yes	no	yes	no	no	no	no	no	yes	no	NA	no	no	no	no	no	no	no	no	no	NA	no
227	control	secondary	married/ever married	no	no	no	yes	no	no	no	no	no	no	yes	no	yes	yes	NA	no	no	no	no	no	no	no	no	no	NA	no
228	case	secondary	married/ever married	no	no	no	no	no	no	no	no	no	no	NA	yes	yes	no	no	NA	yes	no	no	no	no	no	no	no	no	NA
228	control	secondary	married/ever married	no	no	no	no	no	no	yes	no	no	no	NA	no	no	no	no	NA	no	no	no	no	no	no	no	yes	no	NA
229	case	secondary	single	no	no	no	no	no	no	no	no	no	no	NA	no	no	no	yes	NA	yes	no	no	no	no	no	no	no	no	NA
229	control	secondary	married/ever married	no	no	no	yes	no	no	no	no	no	no	NA	no	no	yes	no	NA	no	no	no	no	no	no	no	no	no	NA
230	case	secondary	married/ever married	no	no	no	no	no	no	no	no	no	no	NA	no	no	no	yes	NA	no	no	no	no	no	no	no	no	no	NA
230	control	secondary	married/ever married	no	no	no	no	no	no	no	no	no	no	NA	no	no	no	yes	NA	no	no	no	no	no	no	no	no	no	NA
231	case	secondary	married/ever married	no	no	no	no	no	no	no	no	yes	no	no	no	yes	no	NA	no	no	no	no	no	no	no	no	no	NA	no
231	control	higher education	married/ever married	yes	no	no	no	no	no	no	no	no	no	yes	no	no	no	NA	no	no	no	no	no	no	no	no	no	NA	no
232	case	secondary	married/ever married	no	no	no	no	no	no	no	no	no	no	NA	no	no	no	yes	NA	yes	no	no	no	no	no	no	no	no	NA
232	control	secondary	married/ever married	no	no	no	no	no	no	no	yes	no	no	NA	no	no	no	yes	NA	no	no	no	no	no	no	no	no	no	NA
233	case	primary/noformaledu	married/ever married	no	no	no	yes	no	no	no	yes	no	no	no	no	yes	no	NA	yes	no	no	no	no	no	no	no	no	NA	no
233	control	higher education	married/ever married	yes	no	no	no	no	no	no	no	no	no	no	no	yes	no	NA	no	no	no	no	no	no	no	no	no	NA	no
234	case	secondary	married/ever married	no	no	no	yes	yes	no	yes	no	no	no	no	no	no	no	NA	no	no	no	no	no	no	no	no	no	NA	no
234	control	primary/noformaledu	married/ever married	no	no	no	yes	no	no	no	no	no	no	no	no	yes	no	NA	no	no	no	no	no	no	no	no	no	NA	no
235	case	secondary	married/ever married	no	no	no	no	no	no	no	no	no	no	NA	no	no	no	yes	NA	yes	no	no	no	no	no	no	no	no	NA
235	control	primary/noformaledu	married/ever married	no	no	no	yes	no	no	no	yes	no	no	NA	no	no	yes	yes	NA	no	no	no	no	no	no	no	no	no	NA
236	control	primary/noformaledu	single	no	no	no	no	no	no	no	no	no	no	NA	no	no	no	no	NA	yes	yes	no	no	no	no	no	yes	no	NA
236	case	higher education	married/ever married	no	no	no	no	no	no	no	no	no	no	NA	no	no	no	no	NA	yes	no	no	no	no	no	no	yes	no	NA
237	case	secondary	married/ever married	no	no	yes	no	no	no	no	no	no	no	NA	no	no	yes	no	NA	no	no	no	no	no	no	no	no	no	NA
237	control	higher education	married/ever married	no	no	no	no	no	no	no	no	no	no	NA	no	no	yes	no	NA	no	no	no	no	no	no	yes	no	no	NA
238	case	secondary	married/ever married	no	no	no	no	yes	no	yes	no	no	no	yes	no	yes	no	NA	no	no	no	no	no	no	no	no	no	NA	no
238	control	primary/noformaledu	married/ever married	no	no	no	yes	no	no	no	no	no	no	no	no	no	no	NA	yes	no	no	no	no	no	no	no	no	NA	no
239	case	secondary	single	no	no	no	no	no	no	no	no	no	no	NA	no	no	no	yes	NA	yes	no	no	no	no	no	no	no	no	NA
239	control	secondary	married/ever married	no	no	no	no	no	no	no	yes	no	no	NA	no	no	no	yes	NA	no	no	no	no	no	no	no	no	no	NA
240	case	higher education	married/ever married	no	no	no	no	no	no	no	no	no	no	no	no	yes	no	NA	no	no	no	no	no	no	no	no	no	NA	no
240	control	higher education	married/ever married	yes	no	no	no	no	no	no	no	no	no	no	no	no	no	NA	no	no	no	no	no	no	no	no	no	NA	no
241	case	secondary	single	no	no	no	no	no	no	no	no	no	no	NA	no	no	no	no	NA	yes	no	no	no	no	no	no	no	no	NA
241	control	higher education	single	no	no	no	no	no	no	no	no	yes	no	NA	no	no	no	no	NA	no	no	no	no	no	no	no	yes	no	NA
242	case	higher education	married/ever married	no	no	no	no	no	no	no	yes	no	no	NA	no	no	yes	no	NA	no	no	no	no	no	no	no	no	no	NA
242	control	secondary	married/ever married	no	no	no	no	no	no	no	no	no	no	NA	no	no	no	yes	NA	no	no	no	no	no	no	no	no	no	NA
243	case	secondary	married/ever married	no	no	yes	no	no	no	no	no	no	no	NA	no	no	no	no	NA	yes	no	no	no	no	no	no	yes	no	NA
243	control	secondary	married/ever married	no	no	no	no	no	no	no	no	no	no	NA	no	no	no	yes	NA	no	no	no	no	no	no	no	no	no	NA
244	case	primary/noformaledu	married/ever married	no	no	no	yes	no	no	no	no	no	no	NA	no	no	no	yes	NA	yes	no	no	no	no	no	no	no	no	NA
244	control	secondary	married/ever married	no	no	no	no	no	no	no	no	no	no	NA	no	no	no	yes	NA	no	no	no	no	no	no	no	no	no	NA
245	control	secondary	married/ever married	no	yes	no	no	no	no	no	no	no	no	NA	no	no	no	yes	NA	yes	yes	no	no	no	no	no	no	no	NA
245	case	secondary	married/ever married	no	no	no	no	no	no	no	no	no	no	NA	no	no	no	yes	NA	yes	no	no	no	no	no	no	no	no	NA
246	case	secondary	single	no	no	yes	no	no	no	no	no	no	no	NA	no	no	no	yes	NA	yes	no	no	no	no	no	no	no	no	NA
246	control	secondary	single	no	no	no	no	no	no	no	no	yes	no	NA	no	yes	no	yes	NA	no	no	no	no	yes	no	no	no	yes	NA
247	control	secondary	married/ever married	no	no	no	yes	no	no	no	no	no	no	NA	no	no	no	yes	NA	yes	no	no	yes	no	no	no	no	no	NA
247	case	primary/noformaledu	single	no	no	no	no	no	no	no	no	yes	no	NA	no	yes	no	yes	NA	no	no	no	no	no	no	no	no	no	NA
248	case	secondary	married/ever married	no	no	no	no	no	no	no	no	no	no	NA	no	no	no	yes	NA	yes	no	no	no	no	no	no	no	no	NA
248	control	secondary	married/ever married	no	no	yes	no	no	no	no	no	no	no	NA	no	no	no	yes	NA	no	no	no	no	no	no	no	no	no	NA
249	control	primary/noformaledu	married/ever married	no	no	no	no	no	no	no	no	no	no	NA	no	no	no	no	NA	yes	yes	no	no	no	no	no	no	no	NA
249	case	secondary	married/ever married	no	no	no	no	yes	no	yes	no	no	no	NA	no	no	no	yes	NA	no	no	no	no	no	no	no	no	no	NA
250	control	secondary	single	no	no	no	no	no	no	no	no	no	no	NA	no	no	no	no	NA	yes	yes	no	no	no	no	no	no	no	NA
250	case	secondary	single	no	no	no	yes	no	no	no	no	yes	no	NA	no	yes	no	yes	NA	no	no	no	no	no	no	no	yes	no	NA
251	case	secondary	married/ever married	no	no	no	no	no	no	no	no	no	no	no	no	yes	no	NA	no	no	no	no	no	no	yes	no	no	NA	no
251	control	higher education	married/ever married	yes	no	no	no	no	yes	no	no	no	no	no	yes	no	no	NA	no	no	no	no	no	no	no	no	no	NA	no
253	case	secondary	married/ever married	no	no	no	yes	no	no	no	no	no	no	no	no	no	no	NA	no	no	no	no	no	no	yes	no	no	NA	no
253	control	primary/noformaledu	married/ever married	no	no	no	yes	no	no	no	no	no	no	no	no	yes	no	NA	no	no	no	no	no	no	no	no	no	NA	no
255	case	secondary	married/ever married	no	no	no	no	no	no	no	no	no	no	NA	no	no	no	yes	NA	yes	no	no	no	no	no	no	no	no	NA
255	control	secondary	married/ever married	no	no	yes	no	no	no	no	no	no	no	NA	no	no	no	no	NA	no	yes	no	no	no	no	no	no	no	NA
256	case	secondary	married/ever married	no	no	no	yes	no	no	no	no	no	no	no	no	yes	no	NA	no	no	no	no	no	no	no	no	no	NA	no
256	control	secondary	married/ever married	no	no	no	yes	no	no	yes	no	no	no	no	no	yes	no	NA	no	no	no	no	no	no	no	no	no	NA	no
257	case	secondary	married/ever married	no	no	no	no	no	no	no	no	no	no	NA	yes	no	no	no	NA	no	no	yes	no	no	no	no	yes	no	NA
257	control	primary/noformaledu	married/ever married	no	no	no	no	no	no	no	no	no	no	NA	no	no	no	no	NA	no	no	no	no	no	no	no	no	no	NA
